# Supplementary material for: Evaluating the Immune Response in Rabbits to an Escalating Dose of mRNA-Based HIV-1 Env Immunogens
Source: Vaccines (Basel). 2025 Nov 14;13(11):1161. doi: 10.3390/vaccines13111161 (PMC12656593; doi:10.3390/vaccines13111161)
Supplement: Supplementary file 1 [file vaccines-13-01161-s001.zip]

Archive with 1 entries (1 files):
- vaccines-3951685-supplementary.pdf
